# Supplementary material for: Validation of machine learning models to detect amyloid pathologies across institutions
Source: Acta Neuropathol Commun. 2020 Apr 28;8:59. doi: 10.1186/s40478-020-00927-4 (PMC7189549; doi:10.1186/s40478-020-00927-4)
Supplement: Supplementary file 1 — Additional file 1. Emory cohort case information, demographics, CERAD scores, pathology diagnosis, Reagan scores, post-mortem interval, CERAD score, Braak stage, Thal stage, ABC score. [file 40478_2020_927_MOESM1_ESM.csv]

Case #	WSI_ID	Cored_MTG	Diffuse_MTG	CAA_MTG	Primary Dx	Secondary Dx	Tertiary Score	Sex	Age at Death	PMI (hrs)	Race	Reagan	Braak Stage	ABC	CERAD	Thal	Notes
1	A04-34_AB_2D	0	1	0	control	none	none	F	57	17	Black/African American	no	I	1	0	2
2	A04-46_AB_2D	0	0	1	control	none	none	M	40	31	Caucasian	no	0	1	0	2
3	A05-130_AB_1D	0	3	0	control	none	none	F	52	3	Caucasian	no	0	1	0	2
4	A05-132_AB_1D	2	3	1	AD	LBD	none	M	58	12.5	Caucasian	high	VI	3	3	5	LBD-limbic
5	A05-184_AB_1D	0	1	0	control	poss AD	none	M	81	20	Caucasian	low	II	1	2	2
6	A05-194_AB_1D	1	2	0	AD	none	none	M	71	15	Caucasian	intermediate	IV	2	3	4
7	A05-199_AB_1D	2	3	3	AD	none	none	M	78	27	Caucasian	high	VI	3	3	5
8	A05-54_AB_1D	1	3	3	control	poss AD	none	F	64	17	Caucasian	intermediate	II	2	3	4
9	E06-126_AB_4	1	3	3	AD	none	none	F	72	3	Caucasian	high	VI	3	3	5
10	A06-41_AB_2D	0	0	0	control	none	none	M	57	10	Caucasian	no	II	0	0	0
11	A06-45_AB_2D	0	0	0	control	LBD	none	F	46	6.5	Caucasian	no	0	0	0	0
12	A06-48_AB_1D	2	3	2	AD	LBD	none	F	77	12.5	Caucasian	high	V	3	3	5	LBD-neocortical
13	A06-54_AB_1D	2	1	0	AD	none	none	F	85	9	Caucasian	low	II	1	3	4
14	A07-184_AB_1D	2	3	0	LBD	prob AD	none	M	87	15.5	Caucasian	low	II	1	2	4	LBD-limbic
15	A07-81_AB_1D	0	0	0	LBD	none	none	M	69	19.5	Caucasian	no	II	0	0	0	LBD-neocortical
16	A08-108_AB_1D	1	3	0	AD	none	none	F	90+	4	Caucasian	intermediate	IV	2	3	5
17	A08-142_AB_1D	2	3	1	AD	none	none	M	77	21	Caucasian	high	VI	3	3	5
18	A08-25_AB_1D	3	3	2	AD	LBD	amyg_LB	M	89	8	Caucasian	high	VI	3	3	5
19	A08-97_AB_1D	2	3	3	AD	TDP	none	F	78	19	Caucasian	high	V	3	3	4	TDP-limbic
20	A09-08_AB_1D	2	3	0	AD	LBD	TDP	M	76	21	Asian	intermediate	IV	2	3	4	TDP-limbic & LBD-neocortical
21	A09-126_AB_1D	2	2	3	AD	TDP	none	M	68	17	Caucasian	high	VI	3	3	5	TDP-limbic
22	A09-138_AB_1D	1	3	0	AD	LBD	none	M	75	14.5	Caucasian	high	VI	3	3	5	LBD-neocortical
23	A09-155_AB_1D	0	3	2	AD	none	none	M	83	5.5	Caucasian	high	V	3	3	5
24	A09-158_AB_1D	1	2	3	AD	TDP	amyg LB	M	74	17.5	Black/African American	high	VI	3	3	5	TDP-limbic
25	A09-170_AB_1D	0	0	1	control	TDP	none	F	88	14	Caucasian	no	II	1	0	2	TDP-limbic
26	A10-118_AB_1D	3	3	3	AD	TDP	none	F	90+	6	Caucasian	high	VI	3	3	5	TDP-diffuse
27	A10-149_AB_1D	2	3	3	AD	none	none	M	90+	6.5	Caucasian	intermediate	VI	3	3	5
28	A10-169_AB_1D	3	3	1	AD	TDP	amyg LB	M	86	8	Caucasian	high	VI	3	3	5	TDP-limbic
29	A10-18_AB_1D	1	3	0	AD	amyg LB	none	M	52	18	Caucasian	high	V	3	3	5
30	A10-30_AB_1D	1	3	0	LBD	AD	none	F	90+	2	Caucasian	intermediate	III	2	3	3
31	A10-56_AB_1D	2	3	3	AD	amyg LB	none	F	82	15.5	Black/African American	intermediate	V	3	3	4
32	A10-64_AB_1D	1	3	0	AD	LBD	none	M	85	10	Caucasian	high	V	3	3	4	LBD-neocortical
33	A10-77_AB_1D	2	3	3	AD	amyg LB	none	M	88		Caucasian	high	VI	3	3	4
34	A11-96_AB_A4	1	3	0	AD	none	none	F	81	34	Black/African American	high	V	3	3	5
35	A13-10_AB_A4	2	3	0	AD	none	none	F	88	5	Caucasian	intermediate	IV	2	3	4
36	A13-45_AB_A4	2	3	2	AD	TDP	none	F	90+	3	Caucasian	high	VI	3	3	5	TDP-limbic
37	A13-60_AB_A4	1	3	2	AD	TDP	amyg LB	M	75	15	Caucasian	high	VI	3	3	5	TDP-limbic
38	A14-59_AB_A4	1	3	2	AD	TDP	none	M	80	4	Caucasian	intermediate	IV	2	3	5	TDP-limbic
39	A15-111_AB_B4	1	3	0	poss AD	none	none	M	76	12	Black/African American	intermediate	IV	2	3	4
40	OS140327_AB_4T	0	0	0	LBD	none	none	M	86		Caucasian	low	III	1	1	2	LBD-neocortical
